# Supplementary material for: flippant–An R package for the automated analysis of fluorescence-based scramblase assays
Source: BMC Bioinformatics. 2017 Mar 3;18:146. doi: 10.1186/s12859-017-1542-y (PMC5335725; doi:10.1186/s12859-017-1542-y)
Supplement: Additional file 1: — R source package of flippant in the version current at acceptance for publication. (GZ 191 kb) [file 12859_2017_1542_MOESM1_ESM.gz]

Archive with 28 entries (24 files):
- flippant/DESCRIPTION
- flippant/NAMESPACE
- flippant/R
- flippant/R/extract_case_study_data.R
- flippant/R/flippant-package.R
- flippant/R/parse_felix_32_output.R
- flippant/R/parse_felix_gx_output.R
- flippant/R/parse_fluorimeter_output.R
- flippant/R/parse_manual_output.R
- flippant/R/read_felix_gx.R
- flippant/R/read_scramblase_input_file.R
- flippant/R/scramblase_assay_calculations.R
- flippant/R/scramblase_assay_input_template.R
- flippant/R/scramblase_assay_input_validation.R
- flippant/R/scramblase_assay_plot.R
- flippant/R/scramblase_assay_stats.R
- flippant/R/scramblase_assay_traces.R
- flippant/inst
- flippant/inst/extdata
- flippant/inst/extdata/PloierEtAl_Data.zip
- flippant/man
- flippant/man/extract_case_study_data.Rd
- flippant/man/flippant.Rd
- flippant/man/parse_felix_32_output.Rd
- flippant/man/parse_felix_gx_output.Rd
- flippant/man/parse_fluorimeter_output.Rd
- flippant/man/parse_manual_output.Rd
- flippant/man/scramblase_assay_plot.Rd
