# Supplementary material for: flippant–An R package for the automated analysis of fluorescence-based scramblase assays
Source: BMC Bioinformatics. 2017 Mar 3;18:146. doi: 10.1186/s12859-017-1542-y (PMC5335725; doi:10.1186/s12859-017-1542-y)
Supplement: Additional file 1: — R source package of flippant in the version current at acceptance for publication. (GZ 191 kb) [file 12859_2017_1542_MOESM1_ESM.gz › flippant/DESCRIPTION]

Package: flippant
Title: Dithionite Scramblase Assay Analysis
Description: The lipid scrambling activity of protein extracts and purified
    scramblases is often determined using a fluorescence-based assay involving
    many manual steps. flippant offers an integrated solution for the analysis
    and publication-grade graphical presentation of dithionite scramblase
    assays, as well as a platform for review, dissemination and extension of the
    strategies it employs. The package's name derives from a play on the fact
    that lipid scrambling is also sometimes referred to as 'flipping'.
Version: 1.1.0
Author: Johannes Graumann [cre, aut],
    Richard Cotton [ctb]
Maintainer: Johannes Graumann <jog2030@qatar-med.cornell.edu>
Authors@R: c(person("Johannes", "Graumann", email =
    "jog2030@qatar-med.cornell.edu", role = c("cre", "aut")),
    person("Richard","Cotton", email = "richierocks@gmail.com",
    role = c("ctb")))
Depends: R (>= 3.3.2), ggplot2 (>= 2.2.1)
Suggests: bookdown, devtools, microbenchmark, multipanelfigure, pander,
        roxygen2, tools
Imports: assertive.files (>= 0.0-2), assertive.numbers (>= 0.0-2),
        assertive.properties (>= 0.0-4), assertive.strings (>= 0.0-3),
        assertive.types (>= 0.0-3), data.table (>= 1.10.4), magrittr
        (>= 1.5), minpack.lm (>= 1.2-1), plyr (>= 1.8.4), RcppRoll (>=
        0.2.2), stringi (>= 1.1.2), utils, withr (>= 1.0.2), wmtsa (>=
        2.0-2)
License: GPL (>= 3)
LazyData: true
RoxygenNote: 6.0.0
NeedsCompilation: no
Packaged: 2017-02-03 16:19:36 UTC; balin
