# Supplementary material for: flippant–An R package for the automated analysis of fluorescence-based scramblase assays
Source: BMC Bioinformatics. 2017 Mar 3;18:146. doi: 10.1186/s12859-017-1542-y (PMC5335725; doi:10.1186/s12859-017-1542-y)
Supplement: Additional file 1: — R source package of flippant in the version current at acceptance for publication. (GZ 191 kb) [file 12859_2017_1542_MOESM1_ESM.gz › flippant/NAMESPACE]

# Generated by roxygen2: do not edit by hand

S3method(scramblase_assay_plot,character)
S3method(scramblase_assay_plot,data.frame)
S3method(scramblase_assay_stats,character)
S3method(scramblase_assay_stats,data.frame)
S3method(scramblase_assay_traces,character)
S3method(scramblase_assay_traces,data.frame)
export(extract_case_study_data)
export(parse_fluorimeter_output)
export(scramblase_assay_input_template)
export(scramblase_assay_plot)
export(scramblase_assay_stats)
export(scramblase_assay_traces)
import(ggplot2)
importFrom(magrittr,"%<>%")
importFrom(magrittr,"%>%")
importFrom(utils,unzip)
