# Supplementary material for: flippant–An R package for the automated analysis of fluorescence-based scramblase assays
Source: BMC Bioinformatics. 2017 Mar 3;18:146. doi: 10.1186/s12859-017-1542-y (PMC5335725; doi:10.1186/s12859-017-1542-y)
Supplement: Additional file 1: — R source package of flippant in the version current at acceptance for publication. (GZ 191 kb) [file 12859_2017_1542_MOESM1_ESM.gz › flippant/R/extract_case_study_data.R]

#' Extract the case study dataset
#' 
#' Extracts the data files used by the case study from the zip archive.
#' @param files A character vector of files to extract, or \code{NULL} to 
#' extract all files.  Passed to \code{\link[utils]{unzip}}.
#' @param exdir A string giving the path to the extraction directory. Passed to
#' \code{\link[utils]{unzip}}.
#' @return A character vector of the extracted file paths is invisibly returned.
#' @seealso \code{\link[utils]{unzip}}
#' @author Richard Cotton
#' @examples 
#' extract_case_study_data(tempfile("flippant"))
#' @importFrom utils unzip
#' @export
extract_case_study_data <- function(exdir = ".", files = NULL)
{
  "extdata/PloierEtAl_Data.zip" %>% 
    system.file(package = "flippant") %>% 
    unzip(files = files, exdir = exdir)
}
