# Supplementary material for: flippant–An R package for the automated analysis of fluorescence-based scramblase assays
Source: BMC Bioinformatics. 2017 Mar 3;18:146. doi: 10.1186/s12859-017-1542-y (PMC5335725; doi:10.1186/s12859-017-1542-y)
Supplement: Additional file 1: — R source package of flippant in the version current at acceptance for publication. (GZ 191 kb) [file 12859_2017_1542_MOESM1_ESM.gz › flippant/R/flippant-package.R]

#' @title flippant
#' @description A package for the analysis of data provided by dithionite 
#' scramblase assays.
#' @author Johannes Graumann
#' @keywords package
#' @docType package
#' @name flippant
NULL
