# Supplementary material for: flippant–An R package for the automated analysis of fluorescence-based scramblase assays
Source: BMC Bioinformatics. 2017 Mar 3;18:146. doi: 10.1186/s12859-017-1542-y (PMC5335725; doi:10.1186/s12859-017-1542-y)
Supplement: Additional file 1: — R source package of flippant in the version current at acceptance for publication. (GZ 191 kb) [file 12859_2017_1542_MOESM1_ESM.gz › flippant/R/read_scramblase_input_file.R]

#' @importFrom magrittr %>%
read_scramblase_input_file <- function(x){
  x %>%
    assertive.strings::assert_is_a_non_empty_string() %>%
    assertive.files::assert_all_are_readable_files(warn_about_windows = FALSE) %>%
    utils::read.delim(
      header=TRUE,
      sep="\t",
      quote="\"'",
      fill=TRUE,
      comment.char="#",
      stringsAsFactors=FALSE,
      check.names=FALSE) %>%
    return()
}
