# Supplementary material for: flippant–An R package for the automated analysis of fluorescence-based scramblase assays
Source: BMC Bioinformatics. 2017 Mar 3;18:146. doi: 10.1186/s12859-017-1542-y (PMC5335725; doi:10.1186/s12859-017-1542-y)
Supplement: Additional file 1: — R source package of flippant in the version current at acceptance for publication. (GZ 191 kb) [file 12859_2017_1542_MOESM1_ESM.gz › flippant/man/flippant.Rd]

% Generated by roxygen2: do not edit by hand
% Please edit documentation in R/flippant-package.R
\docType{package}
\name{flippant}
\alias{flippant}
\alias{flippant-package}
\title{flippant}
\description{
A package for the analysis of data provided by dithionite 
scramblase assays.
}
\author{
Johannes Graumann
}
\keyword{package}
