# Supplementary material for: flippant–An R package for the automated analysis of fluorescence-based scramblase assays
Source: BMC Bioinformatics. 2017 Mar 3;18:146. doi: 10.1186/s12859-017-1542-y (PMC5335725; doi:10.1186/s12859-017-1542-y)
Supplement: Additional file 1: — R source package of flippant in the version current at acceptance for publication. (GZ 191 kb) [file 12859_2017_1542_MOESM1_ESM.gz › flippant/man/parse_felix_gx_output.Rd]

% Generated by roxygen2: do not edit by hand
% Please edit documentation in R/parse_felix_gx_output.R
\name{parse_felix_gx_output}
\alias{parse_felix_gx_output}
\title{parse_felix_gx_output}
\usage{
parse_felix_gx_output(x = NULL)
}
\arguments{
\item{x}{\code{\link{character}} vector resulting from 
\code{\link{readLines}} of the corresponding data file.}
}
\value{
See \code{\link{parse_fluorimeter_output}}.
}
\description{
Parse spectra from files provided by a QuantaMaster fluorimeter 
(Photon Technology International, Inc., Edison, New Jersey) using 
\code{FelixGX v4.1}
}
\details{
A helper function to \code{\link{parse_fluorimeter_output}}.
}
\seealso{
\code{\link{parse_fluorimeter_output}}, 
\code{\link[flippant]{parse_felix_32_output}},
\code{\link[flippant]{parse_manual_output}}
}
\author{
Johannes Graumann
}
\keyword{IO}
\keyword{file}
\keyword{manip}
