# Supplementary material for: flippant–An R package for the automated analysis of fluorescence-based scramblase assays
Source: BMC Bioinformatics. 2017 Mar 3;18:146. doi: 10.1186/s12859-017-1542-y (PMC5335725; doi:10.1186/s12859-017-1542-y)
Supplement: Additional file 1: — R source package of flippant in the version current at acceptance for publication. (GZ 191 kb) [file 12859_2017_1542_MOESM1_ESM.gz › flippant/man/scramblase_assay_plot.Rd]

% Generated by roxygen2: do not edit by hand
% Please edit documentation in R/scramblase_assay_input_template.R,
%   R/scramblase_assay_plot.R, R/scramblase_assay_stats.R,
%   R/scramblase_assay_traces.R
\name{scramblase_assay_input_template}
\alias{scramblase_assay_input_template}
\alias{scramblase_assay_plot}
\alias{scramblaseAssayCalculations}
\alias{scramblase_assay_input_template}
\alias{scramblase_assay_stats}
\alias{scramblase_assay_traces}
\alias{scramblase_assay_stats}
\alias{scramblase_assay_traces}
\title{scramblase_assay_plot}
\usage{
scramblase_assay_input_template(path = "scramblase_assay_input_template.txt")

scramblase_assay_plot(x, scale_to = c("model", "data"),
  ppr_scale_factor = 0.65, force_through_origin = TRUE,
  generation_of_algorithm = c(2, 1), split_by_experiment = TRUE,
  r_bar = 88, sigma_r_bar = 28)

scramblase_assay_stats(x, scale_to = c("model", "data"),
  ppr_scale_factor = 0.65, force_through_origin = TRUE,
  generation_of_algorithm = c(2, 1), split_by_experiment = TRUE,
  r_bar = 88, sigma_r_bar = 28)

scramblase_assay_traces(x, ppr_scale_factor = 0.65, time_min_sec = NA_real_,
  time_max_sec = NA_real_, adjust = TRUE)
}
\arguments{
\item{path}{\code{\link{character}} object giving the path of an \bold{empty}
template for a spreadsheet that can provide \code{x}.}

\item{x}{\code{\link{data.frame}} or path to a tab delimited file 
representing it (see "Details").}

\item{scale_to}{Defines the source of \code{ymax}, defaulting to 
\code{model}. See "Details".}

\item{ppr_scale_factor}{\code{\link{numeric}} object providing a scale factor
to adjust internally calculated \code{Protein per Phospholipid (mg/mmol)}
ratios (\code{PPR}; see "Details").}

\item{force_through_origin}{\code{\link{logical}} indicating whether to force 
the fitted curve(s) to penetrate the origin (defaulting to \code{TRUE}). See
"Details".}

\item{generation_of_algorithm}{Either \code{2} or \code{1}
(\code{\link{numeric}}; defaulting to \code{2}). See "Details".}

\item{split_by_experiment}{A single \code{\link{logical}}, indicating whether or
not calculations and plots will treat experimental series from different
experiments separately (\code{TRUE}, default) or whether data from all
experiments included is used for a single calculation/plot per experimental
series (\code{FALSE}). While the former emphasizes reproducibility, the
latter likely produces a more reliable fit.}

\item{r_bar}{A \code{\link{numeric}}, representing the average radius of the
liposomes used in the assay. Only used in \code{generatio_of_algorithm = 2}
and defaulting to \code{88} (see Ploier et al. 2016 for details).}

\item{sigma_r_bar}{A \code{\link{numeric}}, representing the standard
deviationaverage of the radius distribution  of the liposomes used in the
assay. Only used in \code{generatio_of_algorithm = 2} and defaulting to
\code{28} (see Ploier et al. 2016 for details).}

\item{time_min_sec}{A single \code{\link{numeric}}. If given, 
\code{\link{scramblase_assay_traces}} produces a time/x axis trimmed to
this value (in seconds).}

\item{time_max_sec}{A single \code{\link{numeric}}. If given, 
\code{\link{scramblase_assay_traces}} produces a time/x axis trimmed to
this value (in seconds).}

\item{adjust}{A single \code{\link{logical}}, indicating whether (default) or 
not spectral traces to be plotted are algorithmically aligned at the time
point of dithionite addition.}
}
\value{
\code{scramblase_assay_traces} and \code{scramblase_assay_plot} return 
\code{\link{ggplot}} objects representing the raw fluorescence traces and a
complete PPR plot, respectively. \code{scramblaseAssayInputTemplate} 
generates a tab-delimited \code{ASCII} file in the file system and does not
provide further output. \code{scramblaseAssayStats} assembles (and prints) 
assay statistics as a \code{\link{data.frame}}.
}
\description{
Functions for the presentation and evaluaton of dithionite 
scramblase assays
}
\details{
The \code{\link{data.frame}} accepted by the majority of the 
functions a an \code{R} object or path to a corresponding file (\code{x}) 
must have the following \bold{mandatory} columns:
\describe{
 \item{\code{Path}:}{Paths to existing and readable \code{ASCII} output files 
   of a fluorimeter. See \code{\link{parse_fluorimeter_output}} for details and
   supported formats.}
 \item{\code{Protein Reconstituted (mg)}:}{Self-explanatory.}}

Further (\bold{facultative}) columns are:
\describe{
 \item{\code{Fluorescence Assay Vol. w/o DT (ul)}:}{Volume of the 
   fluorescence assay prior to addition of ditihionite (defaulting to
   \code{2000}).}
 \item{\code{Fluorescence Assay Vol. with DT (ul)}:}{Volume of the 
   fluorescence assay after the addition ditihionite (defaulting to
   \code{2040}).}
 \item{\code{Lipid in Reconstitution (mmol)}:}{Self-explanatory. For the 
   standard phospholipid experiment defaulting to \code{0.0045} (1 ml of a 
   4.5 mM solution).}
 \item{\code{Timepoint of Measurement (s)}:}{The time to determine terminal 
   fluorescence, calculated from the point when dithionite is added, in
   seconds, defaulting to \code{400}).}
 \item{\code{Experiment}:}{Identifier for any given experiment. Used for 
   \code{\link{facet_wrap}} during generation of \code{\link{ggplot}} output.
   All data with one \code{Experiment} identifier ends up on one plot/facet.}
 \item{\code{Experimental Series}:}{Identifier for a given series/graph (e.g.
   \code{Extract} and \code{Depleted Extract}). Used by \code{color} during 
   generation of \code{\link{ggplot}} output to differentiate lines in the
   same plot/facet.}}
   
Based on Goren et al. (2014) and Ploier et al. (2016) data is processed as
follows (the majority of the processing is split off into the internal
function \code{scramblase_assay_calculations}):
\itemize{
 \item{Input is format checked and defaults are injected for facultative 
   parameters/columns as appropriate (see input \code{\link{data.frame}} 
   format above). The internal function 
   \code{scramblase_assay_input_validation} supplies this 
   functionality.}
 \item{Fluorescence spectra are parsed using 
   \code{\link{parse_fluorimeter_output}}. This includes automated 
   determination of when dithionite was added to the sample using 
   \pkg{wmtsa}-supplied methodology and resetting the acquisition time 
   accordingly (\code{0} henceforth corresponds to the time of addition).}
 \item{Pre-dithionite-addition \code{Baseline Fluorescence} is determined for
   each spectrum by averaging (\code{\link{median}}) over the 10 
   values preceding dithionite addition.}
 \item{Post-dithinonite-addition \code{Minimum Fluorescence} is determined 
   for each spectrum by averaging (\code{\link{median}}) over the last ten
   datapoints \eqn{\leq 400\,\mbox{s}}{\ge 400 s} (or 
   \code{Timepoint of Measurement (s)}, see above).}
 \item{The \code{Minimum Fluorescence} is volume-corrected based on 
   \code{Reaction Volume w/o DT (ul)} and \code{Reaction Volume with DT (ul)}
   (see above).}
 \item{For each spectrum/datapoint a measured \code{Fluorescence Reduction} 
   is calculated as 
   \deqn{1 - \left(\frac{\mbox{\small Minimum Fluorescence}}{\mbox{\small Baseline Fluorescence}}\right)}{1 - (Minimum Fluorescence/Baseline Fluorescence)}}
 \item{A \code{Relative Fluorescence Reduction} is calculated in comparison
   to the liposomes-only/no-protein control).}
 \item{A \code{Protein per Phospholipid (mg/mmol)} ratio (\code{PPR}) is 
   calculated. If \code{ppr_scale_factor} is not \code{NULL}, the value is
   scaled (divided) by that value to account for liposomes that remain
   inaccessible to reconstitution with scramblase molecules.}
 \item{Depending on \code{split_by_experiment}, data are \code{\link{split}} 
   for parallel treatment using either \code{Experimental Series}
   (\code{split_by_experiment = TRUE}) or a combined
    \code{Experimental Series}/\code{Experiment}
    (\code{split_by_experiment = FALSE}) identifier (see above).}
 \item{A probability for a liposome holding \eqn{\geq 1}{\ge 1} scramblase 
   molecules is calculated using 
   \deqn{\frac{y-y_0}{y_{\mbox{\scriptsize max}}-y_0}}{(y - y0)/(ymax - y0)}
   where \eqn{y} is the \code{Relative Fluorescence Reduction} and \eqn{y_0}{y0}
   is the \code{Relative Fluorescence Reduction} in an experiment without
   addition of protein extract. Depending on the \code{scale_to} parameter, 
   \eqn{y_{\mbox{\scriptsize max}}}{ymax} is either the maximal \code{Relative Fluorescence Reduction} 
   in the series (\code{scale_to = "data"}) or derived from a 
   mono-exponential fit to the data (\code{scale_to = "model"}). The latter 
   (default) is a precaution for the case where the protein/phospholipid
   titration did not reach the plateau of the saturation curve.}
 \item{A monoexponential curve is fitted using \code{\link{nlsLM}}.
 
   If \code{generation_of_algorithm} is \code{1}, the underlying formula is
   derived from Goren et al. (2014) and data is fitted to either
   \deqn{p(\geq 1)=b\cdot(1-e^{-\frac{\mbox{\tiny PPR}}{a}})}{p(\ge 1) = b * (1 - exp(-PPR/a))} 
   (if \code{force_through_origin = TRUE}; default) or
   \deqn{p(\geq 1)=b-c\cdot e^{-\frac{\mbox{\tiny PPR}}{a}}}{p(\ge 1) = b - c*exp(-PPR/a)}
   (if \code{force_through_origin = FALSE}). The latter implies more degrees
   of freedom and occasionaly results in better fits to experimental data.
   Mechanistic implication, however, are unclear.
   
   If \code{generation_of_algorithm} is \code{2} (default), the more
   elaborate model put forth in Ploier et al. (2016) is employed, using
   either
   \deqn{p(\geq 1)=b\cdot(\frac{1}{\sqrt{1+\sigma^2\cdot a \cdot x}})\cdot exp(\frac{-\bar{r}^2\cdot a \cdot x}{1+\sigma^2\cdot a\cdot x})}{p(\ge 1) = b * (1 - (1/\sqrt{1 + \sigma^2 * a * x}) * exp((-\bar{r}^2 * a * x)/(1 + \sigma^2 * a * x))}
   (if \code{force_through_origin = TRUE}; default) or
   \deqn{p(\geq 1)=b-c\cdot(\frac{1}{\sqrt{1+\sigma^2\cdot a \cdot x}})\cdot exp(\frac{-\bar{r}^2\cdot a \cdot x}{1+\sigma^2\cdot a\cdot x})}{p(\ge 1) = b - c (1 - (1/\sqrt{1 + \sigma^2 * a * x}) * exp((-\bar{r}^2 * a * x)/(1 + \sigma^2 * a * x))}
   (if \code{force_through_origin = FALSE}).}
 \item{Data \code{\link{split}} apart above are recombined and a 
   \code{\link{ggplot}} object is assembled with the following layers:
   \itemize{
     \item{Lines (\code{\link{geom_line}}) representing the monoexponential
       fit(s). \code{color} is used to differentiate 
       \code{Experimental Series}.}
     \item{If \code{generation_of_algorithm} is \code{1}, segments
      (\code{\link{geom_segment}}) representing the \code{PPR}
       at which the fit constant \eqn{a} is equal to \code{PPR}. This 
       \eqn{\tau}{tau} value has the implication that at this \code{PPR} all 
       vesicles on average have one scramblase and 63\% have one or more 
       (i.e. are active). \code{color} is used to differentiate 
       \code{Experimental Series}. Where \code{generation_of_algorithm} is
       \code{2}, interpretation of \eqn{a} is less obvious and this layer is
       thus ommited in the plot.}
     \item{Points (\code{\link{geom_point}}) representing the corresponding 
       datapoints. \code{color} is used to differentiate 
       \code{Experimental Series}.}
     \item{Plots are finally \code{\link{facet_wrap}}ed by \code{Experiment} 
       (if \code{split_by_experiment = TRUE}) and labels adjusted
       cosmetically.}}
 }}
}
\examples{
\dontrun{
library(magrittr)
library(ggplot2)
# Extract example data
analysis_dir <- file.path(tempdir(), "flippant-case-study")
extract_case_study_data(analysis_dir)
template_file <- file.path(analysis_dir, "inputTable.txt")
# Plot the spectral traces
scramblase_assay_traces(
  template_file,
  time_max_sec = 350)
# Plot the PPR plot(s) faceting by experiment
scramblase_assay_plot(template_file)
# Generate tabular results
scramblase_assay_stats(template_file)
# Plot the PPR plot(s) forgoing faceting by experiment
scramblase_assay_plot(template_file, split_by_experiment = FALSE)
# Generate tabular results
scramblase_assay_stats(template_file, split_by_experiment = FALSE)
}
}
\references{
Menon, I., Huber, T., Sanyal, S., Banerjee, S., Barre, P., Canis, 
S., Warren, J.D., Hwa, J., Sakmar, T.P., and Menon, A.K. (2011)
<DOI:10.1016/j.cub.2010.12.031>

Goren, M.A., Morizumi, T., Menon, I., Joseph, J.S., Dittman, J.S., 
Cherezov, V., Stevens, R.C., Ernst, O.P., and Menon, A.K. (2014)
<DOI:10.1038/ncomms6115>

Ploier, B., Caro, L.N., Morizumi, T., Pandey, K., Pearring, J.N.,
Goren, M.A., Finnemann, S.C., Graumann, J., Arshavsky, V.Y., Dittman, J.S.,
Ernst, O.P., Menon, A.K. (2016). <DOI:10.1038/ncomms12832>
}
\seealso{
\code{\link{parse_fluorimeter_output}} \code{\link{nlsLM}}
}
\author{
Johannes Graumann
}
